# Supplementary material for: Land Use and Season Interactively Affect Honeybee (Apis mellifera) Body Size and Fat Stores
Source: Ecol Evol. 2025 Jul 30;15(8):e71889. doi: 10.1002/ece3.71889 (PMC12310833; doi:10.1002/ece3.71889)
Supplement: Supplementary file 3 — Table S1. Proportions of different land‐cover types around sampled Sites (2021). [file ECE3-15-e71889-s004.xlsx]

## Sheet: Tabelle1
	OBJECTID *	Forest	Low vegetation	Water	Built-up	Bare soil	Agriculture	Coordinate
01A	1	4.6548	16.1341	0.01529	13.5952	19.7602	45.6858	49°58'56.97"N,8°12'50.69"E
02A	2	7.81354	42.8978	0	6.69516	13.6732	28.7643	49°58'58.59"N, 8° 8'16.98"E
03A	3	5.19498	27.2794	0	3.76331	11.2465	52.4052	49°58'15.49"N, 8° 5'45.84"E
04A	4	3.55495	39.1797	0	7.47918	10.6752	38.9755	49°57'13.49"N,8° 4'49.00"E
05A	5	2.5477	33.3555	0.005668	7.08681	16.2463	40.6221	49°54'48.20"N,8° 9'31.30"E
06A	6	2.6323	42.2689	0	4.80333	12.4829	37.6315	49°57'6.90"N, 7°59'21.55"E
07A	7	4.30851	22.7153	0	1.17281	13.687	57.962	49°53'17.31"N,8° 7'1.07"E
08A	8	4.14997	12.9698	0.042509	5.48714	21.4576	55.7535	49°53'26.86"N,8°10'25.02"E
09A	9	1.21333	10.2991	0.349989	1.37257	25.9249	60.6751	49°51'46.56"N, 8°12'7.43"E
10A	10	2.08388	27.9173	0.011336	1.53614	17.9921	50.2787	49°52'51.88"N,8°18'44.33"E
11A	11	5.15846	13.7365	0.002834	1.06604	4.5178	75.3605	49°51'43.51"N, 8°16'54.39"E
12A	12	3.09925	11.8535	0	1.44083	5.84674	77.5849	49°49'45.86"N,8°19'8.10"E
13A	13	1.02773	8.15549	0	0.432945	4.87496	85.3383	49°48'6.15"N,8°19'5.89"E
14A	14	1.27132	8.046	0	1.86378	11.6431	77.015	49°46'17.26"N, 8°18'20.36"E
15A	15	1.06867	7.03036	0	1.17878	11.6644	78.8744	49°44'31.20"N, 8°17'33.50"E
16A	16	4.46803	11.0547	0.001417	10.0213	20.9883	53.3033	49°43'21.87"N, 8°19'51.92"E
01U	17	12.0934	12.1123	1.81329	71.4874	2.32766	0	49°59'18"N， 8°25'21"E
02U	18	16.9563	12.6411	1.49517	65.57	3.22855	0	50° 0'49.72"N, 8°14'8.13"E
03U	19	18.6564	14.5551	3.88404	59.8358	2.57429	0.373638	50° 0'1.52"N, 8°15'28.41"E
04U	20	11.8245	21.6726	0	53.3458	5.69375	7.29915	49°58'31.70"N, 8°16'28.81"E
05U	21	19.1497	13.6683	0.239468	64.7334	2.09706	0	50° 4'21.92"N, 8°14'37.54"E
06U	22	27.7236	25.2069	0.116617	43.4153	1.26571	2.15883	50° 5'20.43"N, 8°15'32.36"E
07U	23	14.577	9.76518	0.701553	72.2166	2.58031	0	49°52'38.69"N, 8°39'5.69"E
08U	24	12.4963	15.7235	6.86464	62.9675	1.59316	0.201822	50° 6'35.77"N, 8°40'18.67"E
09U	25	14.0768	17.5411	0.867692	61.4442	5.41557	0.585242	50° 6'27.75"N, 8°38'5.68"E
10U	26	34.1184	30.8875	0.323087	31.2984	1.82959	1.45921	50° 6'44.32"N, 8°36'26.60"E
11U	27	21.267	23.1434	5.93502	45.4182	2.52488	1.60552	50°05'36"N，8°36'35"E
12U	28	25.0903	25.2713	0.292974	47.5937	1.38573	0.21681	50° 7'47.14"N, 8°42'10.11"E
13U	29	30.5698	26.9006	0.416614	38.6236	2.09534	1.25128	50° 8'40.87"N, 8°40'8.86"E
14U	30	18.8617	20.0719	0.869885	56.4231	2.00144	1.61038	50° 5'41.92"N, 8°46'13.50"E
15U	31	6.22044	16.3667	0.944295	67.837	4.80478	3.66848	49°38'7.17"N, 8°21'19.18"E
16U	32	18.5847	26.6485	3.15513	48.8808	1.9381	0.655231	50° 2'53.76"N, 8°14'13.44"E
01M	33	25.2805	54.7921	0.079342	6.37909	2.53226	10.7735	49°38'35.21"N, 7°48'22.51"E
02M	34	27.4434	30.8508	0.042503	11.2896	5.66087	24.5515	49°49'1.10"N, 7°42'59.25"E
03M	35	74.6458	13.118	0.096332	9.62402	0.294547	2.07276	49°46'14.89"N,7°27'30.46"E
04M	36	70.4751	20.5109	0	1.41647	1.03129	6.40822	49°49'25.91"N,7°29'4.04"E
05M	37	37.1092	28.6076	0.00425	2.17456	1.46004	30.4851	49°43'56.79"N,7°28'3.48"E
06M	38	74.3514	18.286	0	1.05326	1.13041	5.01786	50° 1'2.99"N,7°45'30.68"E
07M	39	19.3199	29.5362	10.4563	6.71895	4.87258	28.9305	50° 4'32.42"N,7°45'14.94"E
08M	40	36.5902	38.4666	0	5.77823	3.83251	15.1576	49°43'37.06"N,7°46'23.58"E
09M	41	31.6175	36.9394	0	3.87441	6.10152	21.2913	49°51'57.84"N,7°44'40.71"E
10M	42	45.1269	38.4722	0.002833	3.48016	2.23213	10.5255	49°52'3.53"N,7°30'10.36"E
11M	43	25.6619	29.5342	0.307432	19.9268	3.60251	20.796	49°46'45.93"N,7°37'59.16"E
12M	44	65.2608	14.7828	0.042498	17.1665	0.766813	1.82058	49°43'01"N,7°22'05"E
13M	45	45.409	25.6703	3.66079	17.5566	5.54971	2.02625	49°51'5.39"N,8°35'14.02"E
14M	46	33.9915	15.1187	0.028341	27.3701	17.37	5.96667	50° 1'19.35"N, 8°12'1.85"E
15M	47	55.8863	20.3941	0	16.9475	3.61378	2.99262	50° 0'5.44"N,8°10'17.72"E
