# Supplementary material for: Land Use and Season Interactively Affect Honeybee (Apis mellifera) Body Size and Fat Stores
Source: Ecol Evol. 2025 Jul 30;15(8):e71889. doi: 10.1002/ece3.71889 (PMC12310833; doi:10.1002/ece3.71889)
Supplement: Supplementary file 4 — Table S8. Agricultural land use categories (2021). [file ECE3-15-e71889-s002.xlsx]

## Sheet: Sheet1
Location	ORIG_FID	Winter wheat	Winter barley	Winter rye	Spring barley	Oat	Maize	Potatoe	Sugar beet	Rapeseed	Sunflower	Cultivated grassland	Vegetables	Peas	Broad beans	Lupine	Soy	Permanent grassland	Small woody features	Other areas	Fallow land	Other areas	Small woody features on other land	Grapevine	Orchard
1A	1	19.4185	5.83847	2.2757	17.0607	0.40098	0	0.132985	5.87771	0.494476	0	0.340773	6.40355	1.42595	0.004248	0.009912	0	0.042488	1.08903	11.2765	1.08924	3.94824	2.2086	0	5.29647
2A	2	5.84485	0.126605	0.298362	4.86966	0.096612	0	0.155923	1.95916	5.67162	3.90621	0.148279	5.33638	0.269224	0	0	0	1.07852	2.37506	19.25	10.9103	2.78159	2.77979	3.26442	17.3331
3A	3	14.3003	2.23953	0.95956	12.8864	0.002832	3.3944	0.657085	3.38883	3.35026	0	0.812608	2.29929	0.554205	0	0	0	0.432852	1.25744	10.2855	7.06081	2.53106	4.98945	16.6159	7.68172
4A	4	0.181472	0.889322	0.133085	0.351611	0.307836	1.43047	0	1.18163	7.01762	0	1.0271	0.310365	0	0	0	0	4.80707	3.74519	8.25286	1.13848	1.65456	6.67156	44.283	1.74902
5A	5	20.5728	0.759446	0.087123	5.60761	0.677806	1.59612	0.118664	6.59359	2.67004	0	0.895746	4.62248	1.94408	0.00204	0	0	6.28398	2.08415	5.84379	0.843276	2.45041	1.40295	24.0022	0.408914
6A	6	4.20765	0.102187	5.1904	0.794389	0.537624	2.40381	0.177421	0	0	0	0.927281	0.524575	0.091205	0.416526	0.169092	0	0.523979	5.34327	13.4276	7.25112	3.55452	4.71035	44.9186	0.105013
7A	7	13.5727	2.09261	1.13291	14.0684	0.076877	0	0	12.8828	0.684539	0	0.017629	1.35671	1.00769	0	0	0	2.11461	1.63703	6.53233	1.23894	3.17131	3.31356	34.3388	0
8A	8	19.3775	1.1817	1.6994	21.9934	0.444684	0.497406	0	11.7546	0.020652	0.716754	0.082062	1.63558	0.177805	0	0	0	3.85755	1.48519	3.04766	1.09308	3.16434	4.61752	18.0874	0
9A	9	29.1968	3.66306	1.27325	24.3532	0.324668	0.102577	0.145795	10.9518	0	0	0.442634	1.01234	0.356016	0	0	0	0.715346	0.698068	1.6965	1.22901	3.81245	3.7896	15.2143	0
10A	10	22.0982	0.502221	0	8.12174	0	0.897723	0	4.13312	0.336721	0	0.124308	5.54069	0	0	0	0	1.19597	0.573356	2.64086	1.86222	2.26761	1.99833	44.1672	0.738076
11A	11	17.2954	5.59912	0.986607	12.613	0.102939	0	0	18.8673	0.172674	1.3433	0.044494	1.11987	1.34127	0	0	0	0.425196	0.943514	5.10533	1.7185	1.26232	0.902709	24.7996	0
12A	12	18.2299	1.5818	0.112079	7.95288	0	1.03685	0	9.10211	0.548659	0	0.952844	1.743	0.371565	0	0	0.051397	0.807527	0.242561	6.47052	0.524187	2.01872	1.13152	43.1988	0
13A	13	23.3539	3.20909	0.287822	8.67038	0.271392	1.01003	0	7.04543	0.965476	0	0.019606	1.84383	5.26098	0	0	0	0.042757	0.109679	2.33456	0.683517	2.64706	0.854983	41.0156	0
14A	14	24.6951	0.22411	1.6644	11.8337	0.309001	0	4.30457	12.3537	0	0	0.051363	3.95758	3.19395	0	0	0	0	0.126872	2.70754	0.201885	1.12094	0.357007	32.7298	0
15A	15	18.3049	2.18731	0.217809	15.3733	0.461881	0	0.776549	13.3847	3.09718	0	0	3.99203	0.751924	0	0	0	0	0.215884	3.15558	1.55279	0.234692	0.073308	34.7177	0
16A	16	23.3338	4.92893	0.448997	3.40452	0	1.66735	8.58893	4.66266	0	0	0.106937	14.6176	2.29565	0	0.331983	0	0.44647	0.846597	1.70975	0.675973	4.79741	2.12889	17.8824	0
1U	17	0	0	0	0	0	0	0	0	0	0	0	0	0	0	0	0	0.099861	0.391282	0.024434	0	0.213091	0.332496	0	0
2U	18	0	0	0	0	0	0	0	0	0	0	0	0	0	0	0	0	0	0.089813	0.051682	0.065319	1.59073	3.16395	0	0
3U	19	0	0	0	0	0	0	0	0	0	0	0	0	0	0	0	0	0	0	0	0	0.375076	0.674687	0	0
4U	20	2.63072	0.186109	0	0.630938	0.109983	0	0	1.94205	0.503509	0	0.19346	0.221079	0	0	0	0	1.50303	0.261936	0.078339	0.527422	4.25354	2.44969	2.00847	0
5U	21	0	0	0	0	0	0	0	0	0	0	0	0.11081	0.009912	0.036263	0.007987	0	0	0.002323	0.047365	0	0.243011	0.644072	0	0
6U	22	1.10268	0	0	0	0.001416	0	0	0.956329	0	0	0	0.298649	0	0.001416	0.002323	0	0.290723	1.16791	0.338684	0.220237	0.91796	4.17842	0	0.004806
7U	23	0	0	0	0	0	0	0	0	0	0	0	0	0	0	0	0	0	0	0	0	0.579271	0.282983	0	0
8U	24	0	0	0	0	0	0	0	0	0	0	0	0	0	0.000907	0	0	0	0.029532	0.009306	0	0.114291	0.20478	0	0
9U	25	0	0	0	0	0	0	0	0	0	0	0	0	0	0	0	0	0	0	0	0	1.60821	1.02734	0	0
10U	26	0.053874	0	0.485431	0.217276	0	0	0	0	0	0	0.075349	0.016214	0.012743	0	0	0	1.5296	1.93837	0.140025	0.079018	3.15819	4.40201	0	0
11U	27	0	0	0	0	0	0	0	0	0	0.001416	0	0.007856	0.001416	0	0.001416	0	0	0.227315	1.25836	0	2.16191	1.41498	0	0
12U	28	0	0	0	0	0	0	0	0	0	0	0	0.001416	0	0	0	0	0	0.150721	0.029737	0	0.356176	0.670638	0	0
13U	29	0	0	0	0	0	0	0	0	0.048784	0	0	0.013142	0	0	0	0	0.583988	0.737435	0.281582	0.046903	0.808972	2.14521	0	0
14U	30	0	0	0	0	0	0	0	0	0.493473	0	0	0	0	0	0	0	0.282862	0.11406	0.02124	0	0.694731	0.212361	0	0
15U	31	0	0.524326	0	0	0	0	0	0.840064	0	0.009282	0.235334	0	0.16911	0	0	0	1.12453	0.116975	0.14176	0.124557	1.54613	1.08314	2.00558	0
16U	32	0.120846	0	0.689307	0	0.001416	0	0.197829	0	0	0.001416	0	0.184985	0.003739	0.044628	0.005664	0	0.719824	1.00523	0.821755	0	1.53707	2.38416	0	0
1M	33	4.83875	1.77066	1.44214	1.18368	0.809525	0.004248	0	0	1.59385	0	1.71385	0.298787	0.089531	0	0	0.075584	33.2661	13.7617	3.41249	2.94488	0.905367	2.38284	0	0
2M	34	11.9085	0.949248	2.24958	1.71208	1.44423	0.757734	0	0.651134	4.30552	0	3.20575	1.38686	0.001416	0.439077	0.001416	0	7.84978	6.90552	2.37717	2.20829	2.96863	8.4925	7.27274	0
3M	35	0	0.813613	0.000907	0	0	0	0	0	0.001416	0	0.348926	0.013164	0.009912	0.00708	0.001416	0	6.19493	5.51676	0.223488	0.51173	1.51897	2.95857	0	0
4M	36	2.02403	1.76959	0	1.55986	0.182493	0	0	0	0.673198	0	2.4457	0	0	0	0	0	10.623	5.82503	0.316943	1.12234	0.05597	2.30459	0	0
5M	37	20.3772	7.60838	0	2.83436	0.118917	0	0	0	3.30258	0	1.19287	0	0	0.098152	0	0	17.3773	5.54817	0.027779	0.554652	0.051563	1.61605	0	0
6M	38	0	0	0	0	0.001416	0	0	0	0	0	0	0	0.002832	0	0	0	7.15461	6.07057	0.753335	0.424571	2.55749	6.39188	2.22018	0
7M	39	9.39832	6.76998	2.51198	1.27	1.12423	1.25262	0	0	6.81849	0	1.99365	0	1.08962	0.233492	0	0	14.2554	3.69863	2.25003	0.567413	2.53898	4.90699	2.72181	0
8M	40	4.76134	3.54996	1.13084	2.11794	0.496112	0	0	0	2.05993	0	4.85051	0.200787	0	0.292869	0.07525	0	11.9499	15.4006	1.31281	7.2447	0.959588	8.15371	3.3568	0
9M	41	12.1962	5.79469	0.654066	0.418792	0	0	0	0	1.9165	0	1.20438	0.002323	0	0.15011	0	0	12.521	6.1111	3.52473	1.87487	0.764542	1.76486	13.9662	0
10M	42	4.5736	4.29605	0.047097	0	0.000968	0	0	0	1.4794	0	2.30677	0	0.001416	0	0	0	27.7162	3.96226	0.084048	0.301931	0.10419	0.652037	0	0
11M	43	10.0765	0.505659	0.794897	0.142971	0.208326	0	0	2.06052	5.58683	0	0.914566	0.294134	0.661527	0.076878	0.009912	0	6.95915	5.33759	3.15264	3.9865	1.82295	3.83469	6.19106	0
12M	44	0.657726	0	0.008496	0.083403	1.41525	0	0.001416	0	0.004248	0	0.890252	0.062021	0.022168	0.002323	0.009912	0	4.20434	4.52933	0.440609	0.280682	1.63755	4.26637	0	0
13M	45	0	0	0	0	0	0	0	0	0	0	0.005664	0.213052	0.001416	0	0.001416	0	1.19417	1.96587	0.763077	0.480118	11.4246	14.7987	0	0
14M	46	0	0.235232	0.501553	0	0	0	0.554036	0	0	0	0.20593	14.5719	0	0	0	0	1.69275	0.067062	2.53361	0.10974	15.6766	1.45347	0	0
15M	47	0	0	0.572493	0	0	0	0	0.069111	0.270581	0	0.164688	0.320775	0.082795	0	0	0	0.440065	1.82742	4.61904	8.39852	1.659	5.40789	0	3.81615
